# Supplementary material for: Does Carrying a Rider Change Motor and Sensory Laterality in Horses?
Source: Animals (Basel). 2022 Apr 12;12(8):992. doi: 10.3390/ani12080992 (PMC9027692; doi:10.3390/ani12080992)
Supplement: Supplementary file 1 [file animals-12-00992-s001.zip]

Archive with 1 entries (1 files):
- animals-1632543-supplementary.pdf
